# Supplementary material for: An alternate hybrid PWM for uniform thermal sharing in single phase voltage-source inverter
Source: Sci Rep. 2023 Feb 27;13:3348. doi: 10.1038/s41598-023-30169-y (PMC9971058; doi:10.1038/s41598-023-30169-y)
Supplement: Supplementary file 1 — Supplementary Information. [file 41598_2023_30169_MOESM1_ESM.xlsx]

## Sheet: BPWM
	Ploss
		SA1												SB1
		50	47	45	42	40	37	35	32	30	27	24		50	47	45	42	40	37	35	32	30	27	24
	mf/R												mf/R
	2500	3.8	4	4.2	4.5	4.8	5.2	5.6	6.2	6.8	7.6	8.6	2500	3.8	4	4.2	4.5	4.8	5.2	5.6	6.2	6.8	7.6	8.6
	5000	4.4	4.7	5	5.3	5.8	6.2	6.8	7.5	8.3	9.4	10.7	5000	4.4	4.7	5	5.3	5.8	6.2	6.8	7.5	8.3	9.4	10.7
	7500	5.5	5.8	6.2	6.6	7.1	7.7	8.4	9.2	10.2	11.5	13.1	7500	5.5	5.8	6.2	6.6	7.1	7.7	8.4	9.2	10.2	11.5	13.1
	10000	6.6	7	7.4	8	8.6	9.3	10.1	11.1	12.3	13.8	15.7	10000	6.6	7	7.4	8	8.6	9.3	10.1	11.1	12.3	13.8	15.7
	12500	7.8	8.2	8.8	9.4	10.1	10.9	11.8	12.9	14.3	16.1	18.3	12500	7.8	8.2	8.8	9.4	10.1	10.9	11.8	12.9	14.3	16.1	18.3
	15000	9	9.5	10.1	10.8	11.6	12.5	13.6	14.9	16.4	18.4	21	15000	9	9.5	10.1	10.8	11.6	12.5	13.6	14.9	16.4	18.4	21
	17500	10.2	10.3	11.5	12.2	13.1	14.2	15.4	16.8	18.6	20.8	23.7	17500	10.2	10.3	11.5	12.2	13.1	14.2	15.4	16.8	18.6	20.8	23.7
	20000	11.3	11.9	12.7	13.5	14.5	15.7	17	18.6	20.5	23	26.2	20000	11.3	11.9	12.7	13.5	14.5	15.7	17	18.6	20.5	23	26.2
		SA2												SB2
		50	47	45	42	40	37	35	32	30	27	24		50	47	45	42	40	37	35	32	30	27	24
	mf/R												mf/R
	2500	3.8	4	4.2	4.5	4.8	5.2	5.6	6.2	6.8	7.6	8.6	2500	3.8	4	4.2	4.5	4.8	5.2	5.6	6.2	6.8	7.6	8.6
	5000	4.4	4.7	5	5.3	5.8	6.2	6.8	7.5	8.3	9.4	10.7	5000	4.4	4.7	5	5.3	5.8	6.2	6.8	7.5	8.3	9.4	10.7
	7500	5.5	5.8	6.2	6.6	7.1	7.7	8.4	9.2	10.2	11.5	13.1	7500	5.5	5.8	6.2	6.6	7.1	7.7	8.4	9.2	10.2	11.5	13.1
	10000	6.6	7	7.4	8	8.6	9.3	10.1	11.1	12.3	13.8	15.7	10000	6.6	7	7.4	8	8.6	9.3	10.1	11.1	12.3	13.8	15.7
	12500	7.8	8.2	8.8	9.4	10.1	10.9	11.8	12.9	14.3	16.1	18.3	12500	7.8	8.2	8.8	9.4	10.1	10.9	11.8	12.9	14.3	16.1	18.3
	15000	9	9.5	10.1	10.8	11.6	12.5	13.6	14.9	16.4	18.4	21	15000	9	9.5	10.1	10.8	11.6	12.5	13.6	14.9	16.4	18.4	21
	17500	10.2	10.3	11.5	12.2	13.1	14.2	15.4	16.8	18.6	20.8	23.7	17500	10.2	10.3	11.5	12.2	13.1	14.2	15.4	16.8	18.6	20.8	23.7
	20000	11.3	11.9	12.7	13.5	14.5	15.7	17	18.6	20.5	23	26.2	20000	11.3	11.9	12.7	13.5	14.5	15.7	17	18.6	20.5	23	26.2
	Tjmax
		SA1												SB1
		50	47	45	42	40	37	35	32	30	27	24		50	47	45	42	40	37	35	32	30	27	24
	mf/Load current												mf/Load current
	2500	31.9	32.3	32.7	33.2	33.7	34.4	35.2	36.1	37.1	38.5	40.2	2500	31.9	32.3	32.7	33.2	33.7	34.4	35.2	36.1	37.1	38.5	40.2
	5000	33.5	34	34.5	35.1	35.8	36.6	37.5	38.6	40	41.7	43.8	5000	33.5	34	34.5	35.1	35.8	36.6	37.5	38.6	40	41.7	43.8
	7500	35.4	36	36.6	37.3	38.1	39	40.2	41.5	43.1	45.1	47.8	7500	35.4	36	36.6	37.3	38.1	39	40.2	41.5	43.1	45.1	47.8
	10000	37.4	38	38.8	39.6	40.5	41.6	42.9	44.5	46.3	48.7	51.8	10000	37.4	38	38.8	39.6	40.5	41.6	42.9	44.5	46.3	48.7	51.8
	12500	39.4	40.1	40.9	41.9	43	44.3	45.7	47.5	49.6	52.4	55.9	12500	39.4	40.1	40.9	41.9	43	44.3	45.7	47.5	49.6	52.4	55.9
	15000	41.4	42.2	43.2	44.2	45.5	46.9	48.6	50.5	52.9	56.1	60.1	15000	41.4	42.2	43.2	44.2	45.5	46.9	48.6	50.5	52.9	56.1	60.1
	17500	43.5	44.4	45.4	46.6	48	49.6	51.4	53.6	56.3	59.8	64.3	17500	43.5	44.4	45.4	46.6	48	49.6	51.4	53.6	56.3	59.8	64.3
	20000	42	43.1	44.4	45.9	47.5	49.4	51.6	54.1	57.2	61.2	66.2	20000	42	43.1	44.4	45.9	47.5	49.4	51.6	54.1	57.2	61.2	66.2
		SA2												SB2
		50	47	45	42	40	37	35	32	30	27	24		50	47	45	42	40	37	35	32	30	27	24
	mf/Load current												mf/Load current
	2500	31.9	32.3	32.7	33.2	33.7	34.4	35.2	36.1	37.1	38.5	40.2	2500	31.9	32.3	32.7	33.2	33.7	34.4	35.2	36.1	37.1	38.5	40.2
	5000	33.5	34	34.5	35.1	35.8	36.6	37.5	38.6	40	41.7	43.8	5000	33.5	34	34.5	35.1	35.8	36.6	37.5	38.6	40	41.7	43.8
	7500	35.4	36	36.6	37.3	38.1	39	40.2	41.5	43.1	45.1	47.8	7500	35.4	36	36.6	37.3	38.1	39	40.2	41.5	43.1	45.1	47.8
	10000	37.4	38	38.8	39.6	40.5	41.6	42.9	44.5	46.3	48.7	51.8	10000	37.4	38	38.8	39.6	40.5	41.6	42.9	44.5	46.3	48.7	51.8
	12500	39.4	40.1	40.9	41.9	43	44.3	45.7	47.5	49.6	52.4	55.9	12500	39.4	40.1	40.9	41.9	43	44.3	45.7	47.5	49.6	52.4	55.9
	15000	41.4	42.2	43.2	44.2	45.5	46.9	48.6	50.5	52.9	56.1	60.1	15000	41.4	42.2	43.2	44.2	45.5	46.9	48.6	50.5	52.9	56.1	60.1
	17500	43.5	44.4	45.4	46.6	48	49.6	51.4	53.6	56.3	59.8	64.3	17500	43.5	44.4	45.4	46.6	48	49.6	51.4	53.6	56.3	59.8	64.3
	20000	42	43.1	44.4	45.9	47.5	49.4	51.6	54.1	57.2	61.2	66.2	20000	42	43.1	44.4	45.9	47.5	49.4	51.6	54.1	57.2	61.2	66.2
	deltaTj
	mf/Load current												mf/Load current
		SA1												SB1
		50	47	45	42	40	37	35	32	30	27	24		50	47	45	42	40	37	35	32	30	27	24
	2500	4.9	5.2	5.5	5.9	6.5	7	7.5	8.3	9.3	10.3	11.7	2500	4.9	5.2	5.5	5.9	6.5	7	7.5	8.3	9.3	10.3	11.7
	5000	6.2	6.6	7.1	7.6	8.2	8.8	9.6	10.6	11.7	13.1	14.9	5000	6.2	6.6	7.1	7.6	8.2	8.8	9.6	10.6	11.7	13.1	14.9
	7500	7.5	8	8.5	9.2	9.9	10.7	11.7	12.7	14	15.7	17.8	7500	7.5	8	8.5	9.2	9.9	10.7	11.7	12.7	14	15.7	17.8
	10000	8.9	9.5	10.2	10.9	11.7	12.6	13.7	15	16.5	18.5	21.1	10000	8.9	9.5	10.2	10.9	11.7	12.6	13.7	15	16.5	18.5	21.1
	12500	10.4	11	11.7	12.5	13.4	14.5	15.7	17.2	18.9	21.3	24.2	12500	10.4	11	11.7	12.5	13.4	14.5	15.7	17.2	18.9	21.3	24.2
	15000	11.8	12.5	13.3	14.3	15.3	16.5	17.9	19.5	21.5	24	27.2	15000	11.8	12.5	13.3	14.3	15.3	16.5	17.9	19.5	21.5	24	27.2
	17500	13.1	13.9	14.8	15.8	16.9	18.3	19.8	21.6	23.8	26.7	30.3	17500	13.1	13.9	14.8	15.8	16.9	18.3	19.8	21.6	23.8	26.7	30.3
	20000	14.4	15.3	16.3	17.4	18.7	20.2	21.9	23.9	26.3	29.5	33.5	20000	14.4	15.3	16.3	17.4	18.7	20.2	21.9	23.9	26.3	29.5	33.5
		SA2												SB2
		50	47	45	42	40	37	35	32	30	27	24		50	47	45	42	40	37	35	32	30	27	24
	mf/Load current												mf/Load current
	2500	4.9	5.2	5.5	5.9	6.5	7	7.5	8.3	9.3	10.3	11.7	2500	4.9	5.2	5.5	5.9	6.5	7	7.5	8.3	9.3	10.3	11.7
	5000	6.2	6.6	7.1	7.6	8.2	8.8	9.6	10.6	11.7	13.1	14.9	5000	6.2	6.6	7.1	7.6	8.2	8.8	9.6	10.6	11.7	13.1	14.9
	7500	7.5	8	8.5	9.2	9.9	10.7	11.7	12.7	14	15.7	17.8	7500	7.5	8	8.5	9.2	9.9	10.7	11.7	12.7	14	15.7	17.8
	10000	8.9	9.5	10.2	10.9	11.7	12.6	13.7	15	16.5	18.5	21.1	10000	8.9	9.5	10.2	10.9	11.7	12.6	13.7	15	16.5	18.5	21.1
	12500	10.4	11	11.7	12.5	13.4	14.5	15.7	17.2	18.9	21.3	24.2	12500	10.4	11	11.7	12.5	13.4	14.5	15.7	17.2	18.9	21.3	24.2
	15000	11.8	12.5	13.3	14.3	15.3	16.5	17.9	19.5	21.5	24	27.2	15000	11.8	12.5	13.3	14.3	15.3	16.5	17.9	19.5	21.5	24	27.2
	17500	13.1	13.9	14.8	15.8	16.9	18.3	19.8	21.6	23.8	26.7	30.3	17500	13.1	13.9	14.8	15.8	16.9	18.3	19.8	21.6	23.8	26.7	30.3
	20000	14.4	15.3	16.3	17.4	18.7	20.2	21.9	23.9	26.3	29.5	33.5	20000	14.4	15.3	16.3	17.4	18.7	20.2	21.9	23.9	26.3	29.5	33.5

## Sheet: UPWM
	Ploss
		SA1												SB1
		50	47	45	42	40	37	35	32	30	27	24		50	47	45	42	40	37	35	32	30	27	24
	mf/R												mf/R
	2500	3.7	4	4.2	4.5	4.8	5.3	5.6	6.3	6.8	7.9	9.2	2500	3.7	4	4.2	4.5	4.8	5.3	5.6	6.3	6.8	7.9	9.2
	5000	5	5.3	5.6	6	6.3	6.9	7.4	8.3	9	10.3	12	5000	5	5.3	5.6	6	6.3	6.9	7.4	8.3	9	10.3	12
	7500	6.2	6.6	6.9	7.5	7.9	8.6	9.2	10.2	11.1	12.7	14.8	7500	6.2	6.6	6.9	7.5	7.9	8.6	9.2	10.2	11.1	12.7	14.8
	10000	7.4	7.9	8.3	8.9	9.4	10.3	11	12.2	13.2	15.1	17.6	10000	7.4	7.9	8.3	8.9	9.4	10.3	11	12.2	13.2	15.1	17.6
	12500	8.6	9.2	9.7	10.4	11	11.9	12.7	14.1	15.3	17.5	20.4	12500	8.6	9.2	9.7	10.4	11	11.9	12.7	14.1	15.3	17.5	20.4
	15000	9.9	10.5	11	11.9	12.5	13.7	14.5	16.1	17.4	19.9	23.3	15000	9.9	10.5	11	11.9	12.5	13.7	14.5	16.1	17.4	19.9	23.3
	17500	11.1	11.9	12.4	13.4	14.1	15.4	16.4	18.1	19.6	22.4	26.2	17500	11.1	11.9	12.4	13.4	14.1	15.4	16.4	18.1	19.6	22.4	26.2
	20000	12.4	13.2	13.8	14.9	15.7	17.1	18.2	20.2	21.8	25	29.2	20000	12.4	13.2	13.8	14.9	15.7	17.1	18.2	20.2	21.8	25	29.2
		SA2												SB2
		50	47	45	42	40	37	35	32	30	27	24		50	47	45	42	40	37	35	32	30	27	24
	mf/R												mf/R
	2500	3.6	3.8	4.1	4.4	4.7	5.2	5.6	6.3	6.8	7.9	9.3	2500	3.6	3.8	4.1	4.4	4.7	5.2	5.6	6.3	6.8	7.9	9.3
	5000	4.6	4.9	5.2	5.6	6	6.6	7.1	8	8.6	9.9	10.7	5000	4.6	4.9	5.2	5.6	6	6.6	7.1	8	8.6	9.9	10.7
	7500	5.7	6.1	6.5	7	7.4	8.2	8.7	9.8	10.6	12.2	14.3	7500	5.7	6.1	6.5	7	7.4	8.2	8.7	9.8	10.6	12.2	14.3
	10000	6.9	7.4	7.8	8.4	8.9	9.8	10.5	11.7	12.6	14.5	17.1	10000	6.9	7.4	7.8	8.4	8.9	9.8	10.5	11.7	12.6	14.5	17.1
	12500	8.1	8.7	9.1	9.9	10.4	11.4	12.2	13.6	14.7	16.9	19.8	12500	8.1	8.7	9.1	9.9	10.4	11.4	12.2	13.6	14.7	16.9	19.8
	15000	9.3	10	10.5	11.3	12	13.1	14	15.6	16.9	19.3	22.7	15000	9.3	10	10.5	11.3	12	13.1	14	15.6	16.9	19.3	22.7
	17500	10.6	11.3	11.9	12.8	13.5	14.8	15.8	17.6	19	21.8	25.6	17500	10.6	11.3	11.9	12.8	13.5	14.8	15.8	17.6	19	21.8	25.6
	20000	11.8	12.6	13.3	14.3	15.1	16.5	17.6	19.6	21.2	24.3	28.5	20000	11.8	12.6	13.3	14.3	15.1	16.5	17.6	19.6	21.2	24.3	28.5
	Tjmax
		SA1												SB1
		50	47	45	42	40	37	35	32	30	27	24		50	47	45	42	40	37	35	32	30	27	24
	mf/Load current												mf/Load current
	2500	32.4	32.8	33.2	33.8	34.2	35	35.7	36.8	37.7	39.4	41.7	2500	32.4	32.8	33.2	33.8	34.2	35	35.7	36.8	37.7	39.4	41.7
	5000	34.3	34.9	35.3	36	36.6	37.6	38.3	39.7	40.8	43	45.8	5000	34.3	34.9	35.3	36	36.6	37.6	38.3	39.7	40.8	43	45.8
	7500	35.4	36.9	37.5	38.3	39	40.2	41.1	42.7	44.1	46.6	50	7500	35.4	36.9	37.5	38.3	39	40.2	41.1	42.7	44.1	46.6	50
	10000	38.3	39.1	39.7	40.7	41.5	42.8	43.9	45.8	47.3	50.3	54.3	10000	38.3	39.1	39.7	40.7	41.5	42.8	43.9	45.8	47.3	50.3	54.3
	12500	40.5	41.2	41.9	43	43.9	45.5	46.7	48.8	50.7	54.1	58.6	12500	40.5	41.2	41.9	43	43.9	45.5	46.7	48.8	50.7	54.1	58.6
	15000	42.5	43.4	44.1	45.4	46.4	48.2	49.6	52	54	57.9	63	15000	42.5	43.4	44.1	45.4	46.4	48.2	49.6	52	54	57.9	63
	17500	44.6	45.5	46.4	47.8	49	50.9	52.4	55.1	57.4	61.8	67.5	17500	44.6	45.5	46.4	47.8	49	50.9	52.4	55.1	57.4	61.8	67.5
	20000	46.8	47.8	48.7	50.3	51.5	53.7	55.4	58.3	60.8	65.6	72.1	20000	46.8	47.8	48.7	50.3	51.5	53.7	55.4	58.3	60.8	65.6	72.1
		SA2												SB2
		50	47	45	42	40	37	35	32	30	27	24		50	47	45	42	40	37	35	32	30	27	24
	mf/Load current												mf/Load current
	2500	31.9	32.3	32.7	33.3	33.7	34.5	35.2	36.3	37.2	38.9	41.1	2500	31.9	32.3	32.7	33.3	33.7	34.5	35.2	36.3	37.2	38.9	41.1
	5000	33.7	34.2	34.6	35.3	35.9	36.9	37.6	39	40.1	42.2	45	5000	33.7	34.2	34.6	35.3	35.9	36.9	37.6	39	40.1	42.2	45
	7500	35.8	36.4	36.9	37.7	38.4	39.6	40.5	42.1	43.3	45.8	49.1	7500	35.8	36.4	36.9	37.7	38.4	39.6	40.5	42.1	43.3	45.8	49.1
	10000	37.7	38.5	39.1	40.1	40.9	42.2	43.3	45.2	46.7	49.6	53.6	10000	37.7	38.5	39.1	40.1	40.9	42.2	43.3	45.2	46.7	49.6	53.6
	12500	39.8	40.5	41.2	42.2	43.2	44.7	45.9	48.1	49.8	53.1	57.7	12500	39.8	40.5	41.2	42.2	43.2	44.7	45.9	48.1	49.8	53.1	57.7
	15000	41.7	42.5	43.2	44.5	45.5	47.2	48.5	50.9	52.8	56.6	61.6	15000	41.7	42.5	43.2	44.5	45.5	47.2	48.5	50.9	52.8	56.6	61.6
	17500	44	44.8	45.7	47.1	48.2	50.2	51.7	54.3	56.5	60.8	66.5	17500	44	44.8	45.7	47.1	48.2	50.2	51.7	54.3	56.5	60.8	66.5
	20000	45.3	46.2	47	48.6	49.7	51.7	53.4	56.2	58.5	63.1	69.1	20000	45.3	46.2	47	48.6	49.7	51.7	53.4	56.2	58.5	63.1	69.1
	deltaTj
		SA1												SB1
		50	47	45	42	40	37	35	32	30	27	24		50	47	45	42	40	37	35	32	30	27	24
	mf/Load current												mf/Load current
	2500	5.4	5.8	6.2	6.7	7.1	7.7	8.3	8.7	10	11.4	13.4	2500	5.4	5.8	6.2	6.7	7.1	7.7	8.3	8.7	10	11.4	13.4
	5000	6.7	7.1	7.5	8.2	8.7	9.5	10.2	11.3	12.3	14.1	16.5	5000	6.7	7.1	7.5	8.2	8.7	9.5	10.2	11.3	12.3	14.1	16.5
	7500	8	8.5	9	9.7	10.3	11.3	12.1	13.5	14.6	16.8	19.6	7500	8	8.5	9	9.7	10.3	11.3	12.1	13.5	14.6	16.8	19.6
	10000	9.3	9.9	10.4	11.8	12	13.2	14.1	15.7	17	19.6	22.8	10000	9.3	9.9	10.4	11.8	12	13.2	14.1	15.7	17	19.6	22.8
	12500	10.7	11.3	11.9	12.9	13.7	15.1	16.1	17.9	19.4	22.3	26.1	12500	10.7	11.3	11.9	12.9	13.7	15.1	16.1	17.9	19.4	22.3	26.1
	15000	12	12.7	13.4	14.6	15.5	17	18.1	20.2	21.9	25.2	29.4	15000	12	12.7	13.4	14.6	15.5	17	18.1	20.2	21.9	25.2	29.4
	17500	13.4	14.2	14.9	16.2	17.2	18.9	20.2	22.5	24.3	28	32.7	17500	13.4	14.2	14.9	16.2	17.2	18.9	20.2	22.5	24.3	28	32.7
	20000	14.8	15.6	16.5	17.9	19	20.8	22.3	24.8	26.8	30.9	36.2	20000	14.8	15.6	16.5	17.9	19	20.8	22.3	24.8	26.8	30.9	36.2
		SA2												SB2
		50	47	45	42	40	37	35	32	30	27	24		50	47	45	42	40	37	35	32	30	27	24
	mf/Load current												mf/Load current
	2500	5	5.4	5.7	6.7	6.6	7.2	7.8	8.7	9.5	10.9	12.7	2500	5	5.4	5.7	6.7	6.6	7.2	7.8	8.7	9.5	10.9	12.7
	5000	6.1	6.5	6.9	7.5	8	8.9	9.5	10.6	11.5	13.2	15.5	5000	6.1	6.5	6.9	7.5	8	8.9	9.5	10.6	11.5	13.2	15.5
	7500	7.5	8	8.4	9.2	9.8	10.8	11.5	12.9	13.9	16	18.7	7500	7.5	8	8.4	9.2	9.8	10.8	11.5	12.9	13.9	16	18.7
	10000	8.8	9.4	9.9	107	11.4	12.6	13.5	15.1	16.3	18.8	22	10000	8.8	9.4	9.9	107	11.4	12.6	13.5	15.1	16.3	18.8	22
	12500	10.1	10.7	11.3	12.3	13.1	14.4	15.4	17.2	18.6	21.4	25.2	12500	10.1	10.7	11.3	12.3	13.1	14.4	15.4	17.2	18.6	21.4	25.2
	15000	11.2	11.9	12.6	13.7	14.5	16	17.1	19.1	20.7	23.8	28	15000	11.2	11.9	12.6	13.7	14.5	16	17.1	19.1	20.7	23.8	28
	17500	12.8	13.6	14.3	15.6	16.5	18.2	19.5	21.7	23.6	27.1	31.8	17500	12.8	13.6	14.3	15.6	16.5	18.2	19.5	21.7	23.6	27.1	31.8
	20000	14.1	15.2	16	17.4	18.5	20.4	21.8	24.3	26.3	30.4	35.8	20000	14.1	15.2	16	17.4	18.5	20.4	21.8	24.3	26.3	30.4	35.8

## Sheet: HPWM
	Ploss
		SA1												SB1
		50	47	45	42	40	37	35	32	30	27	24		50	47	45	42	40	37	35	32	30	27	24
	mf/R												mf/R
	2500	3.1	3.3	3.5	3.7	4	4.4	4.8	5.3	6	6.8	7.8	2500	3.2	3.4	3.6	3.8	4.1	4.4	4.8	5.2	5.8	6.5	7.3
	5000	4.1	4.4	4.7	5.1	5.5	5.9	6.5	7.1	8	9	10.4	5000	3.1	3.3	3.5	3.7	4	4.3	4.7	5.1	5.7	6.4	7.2
	7500	5.3	5.7	6	6.5	7	7.5	8.2	9	10	11.3	13	7500	3	3.3	3.5	3.7	4	4.3	4.7	5.1	5.7	6.4	7.2
	10000	6.6	6.9	7.4	7.9	8.5	9.2	10	11	12.2	13.7	15.7	10000	3	3.2	3.4	3.7	4	4.3	4.7	5.1	5.7	6.4	7.2
	12500	7.8	8.2	8.7	9.3	10	10.8	11.8	12.9	14.3	16.1	18.4	12500	3	3.2	3.4	3.7	4	4.3	4.7	5.1	5.7	6.4	7.2
	15000	9	9.5	10.1	10.8	11.6	12.5	13.6	14.9	16.5	18.6	21.2	15000	3	3.2	3.4	3.7	4	4.3	4.7	5.1	5.7	6.4	7.2
	17500	10.2	10.8	11.5	12.3	13.1	14.2	15.4	16.9	18.7	21	24.1	17500	3	3.2	3.4	3.7	4	4.3	4.7	5.1	5.7	6.4	7.2
	20000	11.5	12.1	12.9	13.7	14.7	15.9	17.3	18.9	20.9	23.5	26.9	20000	3	3.2	3.4	3.7	4	4.3	4.7	5.1	5.7	6.4	7.2
		SA2												SB2
		50	47	45	42	40	37	35	32	30	27	24		50	47	45	42	40	37	35	32	30	27	24
	mf/R												mf/R
	2500	3.1	3.3	3.5	3.7	4	4.4	4.8	5.3	6	6.8	7.8	2500	3.2	3.4	3.6	3.8	4.1	4.4	4.8	5.2	5.8	6.5	7.3
	5000	4.1	4.4	4.7	5.1	5.5	5.9	6.5	7.1	8	9	10.4	5000	3.1	3.3	3.5	3.7	4	4.3	4.7	5.1	5.7	6.4	7.2
	7500	5.3	5.7	6	6.5	7	7.5	8.2	9	10	11.3	13	7500	3	3.3	3.5	3.7	4	4.3	4.7	5.1	5.7	6.4	7.2
	10000	6.6	6.9	7.4	7.9	8.5	9.2	10	11	12.2	13.7	15.7	10000	3	3.2	3.4	3.7	4	4.3	4.7	5.1	5.7	6.4	7.2
	12500	7.8	8.2	8.7	9.3	10	10.8	11.8	12.9	14.3	16.1	18.4	12500	3	3.2	3.4	3.7	4	4.3	4.7	5.1	5.7	6.4	7.2
	15000	9	9.5	10.1	10.8	11.6	12.5	13.6	14.9	16.5	18.6	21.2	15000	3	3.2	3.4	3.7	4	4.3	4.7	5.1	5.7	6.4	7.2
	17500	10.2	10.8	11.5	12.3	13.1	14.2	15.4	16.9	18.7	21	24.1	17500	3	3.2	3.4	3.7	4	4.3	4.7	5.1	5.7	6.4	7.2
	20000	11.5	12.1	12.9	13.7	14.7	15.9	17.3	18.9	20.9	23.5	26.9	20000	3	3.2	3.4	3.7	4	4.3	4.7	5.1	5.7	6.4	7.2
	Tjmax
		SA1												SB1
		50	47	45	42	40	37	35	32	30	27	24		50	47	45	42	40	37	35	32	30	27	24
	mf/Load current												mf/Load current
	2500	31.7	32	32.4	32.8	33.4	34	34.7	35.5	36.5	37.8	39.4	2500	31.1	31.4	31.7	32.1	32.5	33	33.6	34.3	35.2	36.3	37.6
	5000	33.6	34	34.5	35	35.7	36.4	37.3	38.4	39.7	41.3	43.3	5000	31.1	31.4	31.7	32.1	32.5	33	33.6	34.3	35.2	36.3	37.6
	7500	35.5	36	36.6	37.3	38	39	40	41.2	42.8	44.7	47.3	7500	31.4	31.6	32	32.3	32.8	33.3	33.9	34.6	35.5	36.5	37.9
	10000	37.4	38	38.7	39.5	40.4	41.5	42.7	44.2	46	48.3	51.2	10000	31.6	31.9	32.2	32.6	33	33.5	34.1	34.9	35.8	36.8	38.2
	12500	39.4	40	40.8	41.7	42.8	44	45.4	47.1	49.2	51.9	55.3	12500	31.9	32.2	32.5	32.9	33.3	33.8	34.4	35.2	36	37.1	38.5
	15000	41.8	42.1	43	44	45.2	46.6	48.2	50.1	52.5	55.5	59.4	15000	32.2	32.5	32.8	33.2	33.6	34.1	34.7	35.5	36.4	37.4	38.8
	17500	43.3	44.2	45.2	46.3	47.7	49.2	51	53.2	55.8	59.2	63.6	17500	32.5	32.7	33	33.4	33.9	34.4	35	35.7	36.7	37.8	39.1
	20000	45.3	46.3	47.4	48.7	50.2	51.9	53.9	56.2	59.1	62.9	67.8	20000	32.8	33	33.4	33.7	34.2	34.7	35.3	36.1	36.9	38	39.5
		SA2												SB2
		50	47	45	42	40	37	35	32	30	27	24		50	47	45	42	40	37	35	32	30	27	24
	mf/Load current												mf/Load current
	2500	31.7	32	32.4	32.8	33.4	34	34.7	35.5	36.5	37.8	39.4	2500	31.1	31.4	31.7	32.1	32.5	33	33.6	34.3	35.2	36.3	37.6
	5000	33.6	34	34.5	35	35.7	36.4	37.3	38.4	39.7	41.3	43.3	5000	31.1	31.4	31.7	32.1	32.5	33	33.6	34.3	35.2	36.3	37.6
	7500	35.5	36	36.6	37.3	38	39	40	41.2	42.8	44.7	47.3	7500	31.4	31.6	32	32.3	32.8	33.3	33.9	34.6	35.5	36.5	37.9
	10000	37.4	38	38.7	39.5	40.4	41.5	42.7	44.2	46	48.3	51.2	10000	31.6	31.9	32.2	32.6	33	33.5	34.1	34.9	35.8	36.8	38.2
	12500	39.4	40	40.8	41.7	42.8	44	45.4	47.1	49.2	51.9	55.3	12500	31.9	32.2	32.5	32.9	33.3	33.8	34.4	35.2	36	37.1	38.5
	15000	41.8	42.1	43	44	45.2	46.6	48.2	50.1	52.5	55.5	59.4	15000	32.2	32.5	32.8	33.2	33.6	34.1	34.7	35.5	36.4	37.4	38.8
	17500	43.3	44.2	45.2	46.3	47.7	49.2	51	53.2	55.8	59.2	63.6	17500	32.5	32.7	33	33.4	33.9	34.4	35	35.7	36.7	37.8	39.1
	20000	45.3	46.3	47.4	48.7	50.2	51.9	53.9	56.2	59.1	62.9	67.8	20000	32.8	33	33.4	33.7	34.2	34.7	35.3	36.1	36.9	38	39.5
	deltaTj
		SA1												SB1
		50	47	45	42	40	37	35	32	30	27	24		50	47	45	42	40	37	35	32	30	27	24
	mf/Load current												mf/Load current
	2500	4.6	4.8	5.1	5.5	5.9	6.4	7	7.7	8.5	9.5	10.7	2500	3.9	4.2	4.5	4.8	5.2	5.6	6.1	6.7	7.4	8.3	9.4
	5000	6	6.3	6.7	7.2	7.8	8.4	9.1	10	11	12.2	13.8	5000	3.8	4.1	4.3	4.6	5	5.4	5.9	6.5	7.3	8.1	9.3
	7500	7.4	7.8	8.3	8.9	9.5	10.2	11.1	12.1	13.3	14.9	16.8	7500	3.8	4	4.3	4.6	5	5.4	5.9	6.5	7.2	8.1	9.2
	10000	8.8	9.3	9.9	10.5	11.3	12.2	13.2	14.4	15.8	17.6	19.9	10000	3.8	4	4.3	4.6	5	5.4	5.9	6.4	7.3	8.1	9.3
	12500	10.2	10.7	11.4	12.2	13	14	15.2	16.5	18.2	20.3	22.9	12500	3.8	4	4.3	4.6	5	5.4	5.9	6.4	7.3	8.1	9.3
	15000	12.1	12.3	13	13.9	14.9	16	17.3	18.8	20.6	23	26	15000	3.8	4	4.3	4.6	5	5.4	5.9	6.4	7.3	8.1	9.3
	17500	13	13.8	14.6	15.5	16.6	17.9	19.4	21	23.1	25.8	29.1	17500	3.8	4	4.3	4.6	5	5.4	5.9	6.5	7.2	8.1	9.2
	20000	14.5	15.3	16.2	17.3	18.5	19.9	21.5	23.3	25.6	28.6	32.4	20000	3.8	4	4.3	4.6	5	5.4	5.9	6.5	7.2	8.1	9.3
		SA2												SB2
		50	47	45	42	40	37	35	32	30	27	24		50	47	45	42	40	37	35	32	30	27	24
	mf/Load current												mf/Load current
	2500	4.6	4.8	5.1	5.5	5.9	6.4	7	7.7	8.5	9.5	10.7	2500	3.9	4.2	4.5	4.8	5.2	5.6	6.1	6.7	7.4	8.3	9.4
	5000	6	6.3	6.7	7.2	7.8	8.4	9.1	10	11	12.2	13.8	5000	3.8	4.1	4.3	4.6	5	5.4	5.9	6.5	7.3	8.1	9.3
	7500	7.4	7.8	8.3	8.9	9.5	10.2	11.1	12.1	13.3	14.9	16.8	7500	3.8	4	4.3	4.6	5	5.4	5.9	6.5	7.2	8.1	9.2
	10000	8.8	9.3	9.9	10.5	11.3	12.2	13.2	14.4	15.8	17.6	19.9	10000	3.8	4	4.3	4.6	5	5.4	5.9	6.4	7.3	8.1	9.3
	12500	10.2	10.7	11.4	12.2	13	14	15.2	16.5	18.2	20.3	22.9	12500	3.8	4	4.3	4.6	5	5.4	5.9	6.4	7.3	8.1	9.3
	15000	12.1	12.3	13	13.9	14.9	16	17.3	18.8	20.6	23	26	15000	3.8	4	4.3	4.6	5	5.4	5.9	6.4	7.3	8.1	9.3
	17500	13	13.8	14.6	15.5	16.6	17.9	19.4	21	23.1	25.8	29.1	17500	3.8	4	4.3	4.6	5	5.4	5.9	6.5	7.2	8.1	9.2
	20000	14.5	15.3	16.2	17.3	18.5	19.9	21.5	23.3	25.6	28.6	32.4	20000	3.8	4	4.3	4.6	5	5.4	5.9	6.5	7.2	8.1	9.3

## Sheet: AHPWM
	Ploss
		SA1												SB1
		50	47	45	42	40	37	35	32	30	27	24		50	47	45	42	40	37	35	32	30	27	24
	mf/R												mf/R
	2500	3.1	3.3	3.5	3.8	4.1	4.4	4.8	5.3	5.8	6.6	7.5	2500	3.1	3.3	3.5	3.8	4.1	4.4	4.8	5.3	5.8	6.6	7.5
	5000	3.6	3.8	4.1	4.3	4.7	5.1	5.5	6.1	6.8	7.6	8.7	5000	3.6	3.8	4.1	4.3	4.7	5.1	5.5	6.1	6.8	7.6	8.7
	7500	4.2	4.4	4.7	5	5.4	5.9	6.4	7	7.8	8.8	10	7500	4.2	4.4	4.7	5	5.4	5.9	6.4	7	7.8	8.8	10
	10000	4.7	5	5.4	5.7	6.1	6.6	7.2	7.9	8.7	9.8	11.2	10000	4.7	5	5.4	5.7	6.1	6.6	7.2	7.9	8.7	9.8	11.2
	12500	5.3	5.6	6	6.4	6.9	7.4	8.1	8.8	9.7	11	12.5	12500	5.3	5.6	6	6.4	6.9	7.4	8.1	8.8	9.7	11	12.5
	15000	5.9	6.3	6.7	7.1	7.7	8.3	9	9.8	10.9	12.3	14	15000	5.9	6.3	6.7	7.1	7.7	8.3	9	9.8	10.9	12.3	14
	17500	6.5	6.9	7.3	7.8	8.4	9	9.8	10.7	11.9	13.3	15.1	17500	6.5	6.9	7.3	7.8	8.4	9	9.8	10.7	11.9	13.3	15.1
	20000	7.1	7.5	8	8.5	9.1	9.8	10.7	11.7	12.9	14.5	16.4	20000	7.1	7.5	8	8.5	9.1	9.8	10.7	11.7	12.9	14.5	16.4
		SA2												SB2
		50	47	45	42	40	37	35	32	30	27	24		50	47	45	42	40	37	35	32	30	27	24
	mf/R												mf/R
	2500	3.1	3.3	3.5	3.8	4.1	4.4	4.8	5.3	5.8	6.6	7.5	2500	3.1	3.3	3.5	3.8	4.1	4.4	4.8	5.3	5.8	6.6	7.5
	5000	3.6	3.8	4.1	4.3	4.7	5.1	5.5	6.1	6.8	7.6	8.7	5000	3.6	3.8	4.1	4.3	4.7	5.1	5.5	6.1	6.8	7.6	8.7
	7500	4.2	4.4	4.7	5	5.4	5.9	6.4	7	7.8	8.8	10	7500	4.2	4.4	4.7	5	5.4	5.9	6.4	7	7.8	8.8	10
	10000	4.7	5	5.4	5.7	6.1	6.6	7.2	7.9	8.7	9.8	11.2	10000	4.7	5	5.4	5.7	6.1	6.6	7.2	7.9	8.7	9.8	11.2
	12500	5.3	5.6	6	6.4	6.9	7.4	8.1	8.8	9.7	11	12.5	12500	5.3	5.6	6	6.4	6.9	7.4	8.1	8.8	9.7	11	12.5
	15000	5.9	6.3	6.7	7.1	7.7	8.3	9	9.8	10.9	12.3	14	15000	5.9	6.3	6.7	7.1	7.7	8.3	9	9.8	10.9	12.3	14
	17500	6.5	6.9	7.3	7.8	8.4	9	9.8	10.7	11.9	13.3	15.1	17500	6.5	6.9	7.3	7.8	8.4	9	9.8	10.7	11.9	13.3	15.1
	20000	7.1	7.5	8	8.5	9.1	9.8	10.7	11.7	12.9	14.5	16.4	20000	7.1	7.5	8	8.5	9.1	9.8	10.7	11.7	12.9	14.5	16.4
	Tjmax
		SA1												SB1
		50	47	45	42	40	37	35	32	30	27	24		50	47	45	42	40	37	35	32	30	27	24
	mf/Load current												mf/Load current
	2500	31.2	31.5	31.8	32.3	32.8	33.4	34.1	34.9	35.9	37.1	38.7	2500	31.2	31.5	31.8	32.3	32.8	33.4	34.1	34.9	35.9	37.1	38.7
	5000	32.8	33.2	33.7	34.2	34.8	35.6	36.5	37.5	38.8	40.3	42.3	5000	32.8	33.2	33.7	34.2	34.8	35.6	36.5	37.5	38.8	40.3	42.3
	7500	34.5	35	35.5	36.2	36.9	37.8	38.8	40	41.5	43.3	45.7	7500	34.5	35	35.5	36.2	36.9	37.8	38.8	40	41.5	43.3	45.7
	10000	36.3	36.7	37.4	38.2	39	40	41.2	42.6	44.3	46.5	49.3	10000	36.3	36.7	37.4	38.2	39	40	41.2	42.6	44.3	46.5	49.3
	12500	37.8	38.5	39.2	40.1	41.1	42.3	43.7	45.2	47.1	49.7	52.8	12500	37.8	38.5	39.2	40.1	41.1	42.3	43.7	45.2	47.1	49.7	52.8
	15000	39.6	40.3	41.2	42.1	43.3	44.5	46.1	47.9	50	52.8	56.4	15000	39.6	40.3	41.2	42.1	43.3	44.5	46.1	47.9	50	52.8	56.4
	17500	41.3	42.1	43.1	44.1	45.4	46.8	48.5	50.5	52.9	56.1	60	17500	41.3	42.1	43.1	44.1	45.4	46.8	48.5	50.5	52.9	56.1	60
	20000	43	44	45	46.2	47.6	49.2	51.1	53.2	55.9	59.5	63.8	20000	43	44	45	46.2	47.6	49.2	51.1	53.2	55.9	59.5	63.8
		SA2												SB2
		50	47	45	42	40	37	35	32	30	27	24		50	47	45	42	40	37	35	32	30	27	24
	mf/Load current												mf/Load current
	2500	31.2	31.5	31.8	32.3	32.8	33.4	34.1	34.9	35.9	37.1	38.7	2500	31.2	31.5	31.8	32.3	32.8	33.4	34.1	34.9	35.9	37.1	38.7
	5000	32.8	33.2	33.7	34.2	34.8	35.6	36.5	37.5	38.8	40.3	42.3	5000	32.8	33.2	33.7	34.2	34.8	35.6	36.5	37.5	38.8	40.3	42.3
	7500	34.5	35	35.5	36.2	36.9	37.8	38.8	40	41.5	43.3	45.7	7500	34.5	35	35.5	36.2	36.9	37.8	38.8	40	41.5	43.3	45.7
	10000	36.3	36.7	37.4	38.2	39	40	41.2	42.6	44.3	46.5	49.3	10000	36.3	36.7	37.4	38.2	39	40	41.2	42.6	44.3	46.5	49.3
	12500	37.8	38.5	39.2	40.1	41.1	42.3	43.7	45.2	47.1	49.7	52.8	12500	37.8	38.5	39.2	40.1	41.1	42.3	43.7	45.2	47.1	49.7	52.8
	15000	39.6	40.3	41.2	42.1	43.3	44.5	46.1	47.9	50	52.8	56.4	15000	39.6	40.3	41.2	42.1	43.3	44.5	46.1	47.9	50	52.8	56.4
	17500	41.3	42.1	43.1	44.1	45.4	46.8	48.5	50.5	52.9	56.1	60	17500	41.3	42.1	43.1	44.1	45.4	46.8	48.5	50.5	52.9	56.1	60
	20000	43	44	45	46.2	47.6	49.2	51.1	53.2	55.9	59.5	63.8	20000	43	44	45	46.2	47.6	49.2	51.1	53.2	55.9	59.5	63.8
	deltaTj
		SA1												SB1
		50	47	45	42	40	37	35	32	30	27	24		50	47	45	42	40	37	35	32	30	27	24
	mf/Load current												mf/Load current
	2500	4.6	2.2	5.2	5.6	6	6.6	7.2	7.9	8.7	9.8	11.1	2500	4.6	2.2	5.2	5.6	6	6.6	7.2	7.9	8.7	9.8	11.1
	5000	5.9	6.2	6.6	7.1	7.6	8.3	9	9.8	10.8	12	13.6	5000	5.9	6.2	6.6	7.1	7.6	8.3	9	9.8	10.8	12	13.6
	7500	7.2	7.6	8.1	8.7	9.3	10	10.9	11.9	13	14.5	16.4	7500	7.2	7.6	8.1	8.7	9.3	10	10.9	11.9	13	14.5	16.4
	10000	9	9.5	10.1	10.8	11.5	12.5	13.6	14.8	16.3	18.3	20.7	10000	9	9.5	10.1	10.8	11.5	12.5	13.6	14.8	16.3	18.3	20.7
	12500	10.4	11.1	11.8	12.6	13.5	14.5	15.7	17.1	18.9	21.1	23.9	12500	10.4	11.1	11.8	12.6	13.5	14.5	15.7	17.1	18.9	21.1	23.9
	15000	11.9	12.6	13.4	14.3	15.3	16.5	17.9	19.5	21.4	24	27.2	15000	11.9	12.6	13.4	14.3	15.3	16.5	17.9	19.5	21.4	24	27.2
	17500	13.5	14.2	15.1	16.1	17.3	18.4	19.9	21.7	23.8	26.6	30.6	17500	13.5	14.2	15.1	16.1	17.3	18.4	19.9	21.7	23.8	26.6	30.6
	20000	14.9	15.8	16.7	17.8	19.1	20.5	22.2	24.2	26.6	29.9	33.7	20000	14.9	15.8	16.7	17.8	19.1	20.5	22.2	24.2	26.6	29.9	33.7
		SA2												SB2
		50	47	45	42	40	37	35	32	30	27	24		50	47	45	42	40	37	35	32	30	27	24
	mf/Load current												mf/Load current
	2500	4.6	2.2	5.2	5.6	6	6.6	7.2	7.9	8.7	9.8	11.1	2500	4.6	2.2	5.2	5.6	6	6.6	7.2	7.9	8.7	9.8	11.1
	5000	5.9	6.2	6.6	7.1	7.6	8.3	9	9.8	10.8	12	13.6	5000	5.9	6.2	6.6	7.1	7.6	8.3	9	9.8	10.8	12	13.6
	7500	7.2	7.6	8.1	8.7	9.3	10	10.9	11.9	13	14.5	16.4	7500	7.2	7.6	8.1	8.7	9.3	10	10.9	11.9	13	14.5	16.4
	10000	9	9.5	10.1	10.8	11.5	12.5	13.6	14.8	16.3	18.3	20.7	10000	9	9.5	10.1	10.8	11.5	12.5	13.6	14.8	16.3	18.3	20.7
	12500	10.4	11.1	11.8	12.6	13.5	14.5	15.7	17.1	18.9	21.1	23.9	12500	10.4	11.1	11.8	12.6	13.5	14.5	15.7	17.1	18.9	21.1	23.9
	15000	11.9	12.6	13.4	14.3	15.3	16.5	17.9	19.5	21.4	24	27.2	15000	11.9	12.6	13.4	14.3	15.3	16.5	17.9	19.5	21.4	24	27.2
	17500	13.5	14.2	15.1	16.1	17.3	18.4	19.9	21.7	23.8	26.6	30.6	17500	13.5	14.2	15.1	16.1	17.3	18.4	19.9	21.7	23.8	26.6	30.6
	20000	14.9	15.8	16.7	17.8	19.1	20.5	22.2	24.2	26.6	29.9	33.7	20000	14.9	15.8	16.7	17.8	19.1	20.5	22.2	24.2	26.6	29.9	33.7
